# Supplementary material for: MicroRNA-27b Impairs Nrf2-Mediated Angiogenesis in the Progression of Diabetic Foot Ulcer
Source: J Clin Med. 2023 Jul 7;12(13):4551. doi: 10.3390/jcm12134551 (PMC10342788; doi:10.3390/jcm12134551)
Supplement: Supplementary file 1 [file jcm-12-04551-s001.zip]

Archive with 1 entries (1 files):
- jcm-2446768-supplementary.pdf
